# Supplementary material for: Phosphorylation by Casein Kinase 2 Facilitates Psh1 Protein-assisted Degradation of Cse4 Protein
Source: J Biol Chem. 2014 Sep 2;289(42):29297–309. doi: 10.1074/jbc.M114.580589 (PMC4200280; doi:10.1074/jbc.M114.580589)
Supplement: Supplemental Data [file supp_M114.580589_jbc.M114.580589-1.xls]

## Sheet: Sheet1
Supplemental Table 1
Parental	Strain	Genotype	Used in Figure
S288c	GH04	MATa his3Δ1 leu2Δ0 met15Δ0 ura3Δ0 Psh1-TAP::HIS3	1A, 1D
W303a	GH68	<pESC empty vector HIS3>	2A, 3B
W303a	GH69	<pgal-CSE4 HIS3>	2A, 2B, 3B, 8A
W303a	GH71	psh1::kan <pESC empty vector HIS3>	2A
W303a	GH72	psh1::kan <pgal-CSE4 HIS3>	2A, 2B, 3B, 8A
W303a	GH102	Psh1-3HA::nat	1G, 1H, 4B, 6C, 7A, 7B
W303a	GH137	Psh1-3HA::nat cka1Δ::kan	1F
W303a	GH155	Psh1-3HA::nat cka2Δ::kan	1F, 7A, 7B
W303a	GH171	cka2::kan <pESC empty vector HIS3>	2A
W303a	GH172	cka2::kan <pgal-CSE4 HIS3>	2A, 2B, 3B, 8A
W303a	GH175	cka1::kan <pESC empty vector HIS3>	2A
W303a	GH176	cka1::kan <pgal-CSE4 HIS3>	2A
W303a	GH241	Psh1-3HA::nat Ckb1-FLAG::kan	1G, 1H
W303a	GH242	Psh1-3HA::nat Ckb2-FLAG::kan	1G
W303a	GH243	psh1::kan <pESC empty vector HIS3> <pMoBy-PSH1 URA3>	4C
W303a	GH244	psh1::kan <pESC empty vector HIS3> <pMoBy-PSH1(S143D/S191D/S229D/S230D/S275D/S344D) URA3>	4C
W303a	GH247	psh1::kan <pgal-CSE4 HIS3> <pMoBy-PSH1(S143D/S191D/S229D/S230D/S275D/S344D) URA3>	4C, 4D, 4G, 5
W303a	GH253	psh1::nat cka2::kan <pgal-CSE4 HIS3>	2A, 8A
W303a	GH254	psh1::nat cka2::kan <pESC empty vector HIS3>	2A
SBY617	GH256	cka2::kan	2C
W303a	GH264	pGAL1-10-3HA-SCM3::TRP1 cka2::kan <pSB17 (empty vector) URA3>	8B
W303a	GH265	pGAL1-10-3HA-SCM3::TRP1 cka2::kan <pSB873 (Cu-CSE4) URA3>	8B
W303a	GH268	PSH1::PSH1-RING(H47A C50A)-3HA::nat Ckb1-FLAG::kan	1H
W303a	GH269	PSH1::PSH1-ZINC(C150A C153A)-3HA::nat Ckb1-FLAG::kan	1H
W303a	GH283	Psh1-3HA::nat cka2Δ::kan Ubc3-TAP::HIS3	6C
W303a	GH284	Psh1-3HA::nat Ubc3-TAP::HIS3	6C
W303a	GH287	psh1::kan <pgal-CSE4 HIS3> <pMoBy-PSH1 URA3>	4C, 4D, 4E, 5
W303a	GH289	psh1::kan <pESC empty vector HIS3> <pMoBy-PSH1(S143A/S191A/S229A/S230A/S275A/T310A/S341A/S344A/T382A/S403A) URA3>	4C
W303a	GH294	psh1::kan <pMoBy-PSH1-3HA URA3>	4A, 4B, 7C, 7D
W303a	GH296	psh1::kan <pMoBy-PSH1(S143A/S191A/S229A/S230A/S275A/T310A/S341A/S344A/T382A/S403A)-3HA URA3>	4A, 7C
W303a	GH297	psh1::kan <pgal-CSE4 HIS3> <pMoBy-PSH1(S143A/S191A/S229A/S230A/S275A/T310A/S341A/S344A/T382A/S403A) URA3>	4C, 4E, 5
W303a	GH298	pdr5::HIS3	3A
SBY617	GH299	pdr5::HIS3	3A
SBY617	GH302	psh1::kan pdr5::HIS3	3A
SBY617	GH306	cka2::kan pdr5::HIS3	3A
W303a	GH317	psh1::kan <pMoBy-PSH1(S143D/S191D/S229D/S230D/S275D/S344D)-3HA URA3>	4A, 7D
W303a	GH318	psh1::kan <pgal-CSE4 HIS3> <pMoBy-PSH1-3HA URA3>	4F
W303a	GH319	psh1::kan <pgal-CSE4 HIS3> <pMoBy-PSH1(S143A/S191A/S229A/S230A/S275A/T310A/S341A/S344A/T382A/S403A)-3HA URA3>	4F
W303a	GH320	psh1::kan <pgal-CSE4 HIS3> <pMoBy-PSH1(S143D/S191D/S229D/S230D/S275D/S344D)-3HA URA3>	4F
W303a	GH322	psh1::nat cka2::kan <pgal-CSE4 HIS3> <pMoBy-PSH1(S143D/S191D/S229D/S230D/S275D/S344D) URA3>	4G
SBY617	JG584	Psh1-3HA::kan	6B
W303a	JG587	Psh1-3HA::kan	1C, 1F
W303a	JG1689	pGAL1-10-3HA-SCM3::TRP1 <pSB17 (empty vector) URA3>	8B
W303a	JG1690	pGAL1-10-3HA-SCM3::TRP1 <pSB873 (Cu-CSE4) URA3>	8B
W303a	JG1691	pGAL1-10-3HA-SCM3::TRP1 psh1::kan <pSB17 (empty vector) URA3>	8B
W303a	JG1692	pGAL1-10-3HA-SCM3::TRP1 psh1::kan <pSB873 (Cu-CSE4) URA3>	8B
SBY8253	JG2038	cka2::kan	1A, 6A
JG584	MM175	cka2::kan	6B
W303a	SBY3	MATa ura3-1 leu2,3-112 his3-11 trp1-1 ade2-1 LYS2 can1-100 bar1Δ	1A
W303a	SBY617	MATa ura3-1 leu2,3-112 his3-11 trp1-1 ade2-1 can1-100 bar1Δ CSE4::CSE4-12myc::URA3	2C, 6B
W303a	SBY8253	MATa ura3-1 leu2,3-112 his3-11 trp1-1 ade2-1 can1-100 LYS2 bar1Δ DSN1-6His-3Flag::URA3	1A, 6A
